# Supplementary material for: Validation of SNP markers for fruit quality and disease resistance loci in apple (Malus × domestica Borkh.) using the OpenArray® platform
Source: Hortic Res. 2019 Mar 1;6:30. doi: 10.1038/s41438-018-0114-2 (PMC6395728; doi:10.1038/s41438-018-0114-2)
Supplement: Supplementary file 5 — Supplemental Table 1: SNP description and targeted sequences [file 41438_2018_114_MOESM5_ESM.xlsx]

## Sheet: Sheet1
Trait	Gene / locus name	LG	SNP ID	Assay ID	SNP type	Sequence	Submitter	Alternative SNP name
Acidity	Acidity-LG8	8	ss475879081	AH1SD3T	G/T	ATTTTCATCAGGGAGCACAAACATCAATCAACTTGGCATTGCCGGCTGCTCTTTCGCCACC[T/G]CCTGCTTCCTTCCAGACGTGGTTTTCCCCAAACGTTGTCATGAACATGTCCGGTAACGATG	David C & Cameron P	RosBREEDSNP_SNP_GT_15240237_Lg8_00354_MAF40_359397_exon1
Acidity	Acidity-LG8	8	ss475879082	AH21B91	A/C	TTCCTCATCTCGCTCTGGTTCACTTCCCGCCGCAACAGCAGCAGCTCCTCGAAAGCCAAGA[A/C]CTTTACACACACCTCCTCCGCCATCCCGAACGTCTCCAAAGAGATCCAAGAAATCCGAATT	Cameron P	SNP_AC_15249416_Lg8_00354_MAF30_MDP0000136517_exon1
Acidity	Acidity-LG8	8	ss475879097	AH4AAF9	C/T	CTACGAAATTTGGGTGGCTAGAGAGGAGAATAATCATCCAGAAAGCCCAATTTAGGATGGA[T/C]CTCGTTACATCTCGTGTTTCCTTGATTTTTCTTTCTTTTATAATGAGTAACTTATTCATTA	Cameron P	SNP_CT_16663918_Lg8_01768_MAF30_1672957_exon1
Acidity	Acidity-LG8	8	ss475882878	AH5I8MH	C/T	TTTGTTCCTTGACGGTCTTTCCGCTCTGTTAGGTAAGCTGTAACTTCTCATTGTTGAATCTTTGACAAAAGAACGAAAATTACCGATGGTTTCACTAGGG[C/T]ATTTCAGTTAAGAGGCGAAACCAACGGCATTCGTGGTAGGTNTAGGGTTTAGTTAGAAACATTCGGGCCCTACTGCATTCTGTCATAGGTTGACAGCTAA	Cameron P	GDsnp00354
Acidity	Acidity-LG8	8	ss475882879	AH6R6SP	T/G	GACTCTCACAATCTTATGCTGCCCCTCCACTCTTTATGTTAGCCCTGCATTTGGGTCTAAATATCATTAACACCNTTCGAATTTTGTGTGGTACAGAAAA[T/G]TAATTTACAATGTGACGAAAAATCCACTTGAGAATTGTATACACAAATCCGAAAATATCCAGTCTCATCATCATAAGCGGTTGCGTTGCCCTAGTTTTCT	David C & Satish K	GDsnp02022
Acidity	Acidity-LG8	8	ss475882882	AH704YX	C/T	TCAGCAACATGTTGGAGTTGTGATGACATTTCATTAGTCTTTCTTGTGACTTGATTCACATGACCGTCTTGGTTCACCTCTTTCAATTTAAGACCCAAAT[C/T]CAGATAAGGAAAATACTTACTCATCTAAAAAAATTCATTACTAGAAACTGGCCAATTATAAATGTACAATAATTAATCGACTAAAAAAATTCATTACAAA	David C & Satish K	GDsnp02689
Acidity	Acidity-LG8	8	ss475882883	AH89245	C/T	GATAGTACTAAGTGGCACGATAATGATTATGTTTGGTTTGCTAATTTTCGAGAGAAATGTTTAGCCCTGCTTGAAATTTTCGTATGGTGAAGACATGCTG[T/C]TGTAGTTTCCGAATTTGGTTTATTTGTTGAAACGTGAGCGTTACTGAAGAAGTGGAGAATGAGCGAATTTCGAGTATGGACACAGTGAGCGTTCCGTGAG	David C & Satish K	GDsnp00862
Acidity	Acidity-LG8	8	ss475883287	AHABIAY	G/T	TTAGCGAAAATATATCGTTTTATAAAAGAACATCTTACATAAAATATCTACACTGTAGAGG[T/G]TGCTGAAGACCTTTTGGATGGGGCATGCGCGGGTTATTTGACAGCCAGGGAGAAATATAAA	David C & Satish K	RosBREEDSNP_SNP_GT_22558109_Lg8_01479_MAF30_MDP0000403868_exon3
Acidity	Acidity-LG8	8	ss475883549	AHBKGG6	C/T	ACCGTTCTGTTTTTTATCAGACTGATATTGAACAATTTGTTTTATGGTAGAAGCTCAACGC[T/C]GTTGTATTAAGTGTTTTTTGTGTTTTTTAACTGTGGGTGTCTAGAATTTTGTGGTCCGCCA	David C & Satish K	RosBREEDSNP_SNP_TC_23228275_Lg8_00975_MAF40_17265_exon1
Acidity	Ma1	16	Ma1-SNP1455	AHCTENE	A/G	aaagacaacgaaaataaacaggtggtgatcgattctctcagtgaatattgggattctcagaatccaagcacgactgctgatccttccaatcaacaatggatatctacagaaagtcttttaaaacgaccaatatcatg[a/g]ccacgcctctcattcaacgcgcacgctgtgcagcaggaacctgaagaatcaaaagtttacgaaagcgccagctccttatctt	David C	Ma1
Acidity	Ma1	16	ss475876558	AHD2CTM	A/C	CTGCGCAGAGGGGTGCAAGAACAACATAGAACACCCGAGGTCAAGGCCGCTCAAGGACTTC[A/C]GGACACTGCAGACACATTACAAGAGAAAGCACGGGACAAAGCCGTTCGGGTGCCGCAAGTG	Cameron P	SNP_AC_1452699_Lg16_MDP0000303483_MAF50_MDP0000303483_exon2
Acidity/Bitter pit/cracking	LAR1	16	ss475881696	AHFBAZU	A/G	GATCTTTTAATATGCAAGTTAACCAAAATTAGATGAAAGGATACAAGGCAGATGATAAGGT[A/G]TATAGTGAGTATACAACATAATTTATAGTGGTGCGCAAAAATGCATCCCAAAAAAAGATAA	David C & Satish K	RosBREEDSNP_SNP_AG_1538074_Lg16_LAR1_MAF40_751854_exon1
Acidity/Bitter pit/cracking	LAR1	16	ss475881707	AHGJ852	A/G	TCCTCCCACTTTCCTTCCCGCATCCAGACTGACTGAGAGCACAAGAAAAAAAGCCATGTCA[A/G]TCGCTAAGCACACCCACATCCTGGTGTTTCCGTACCCAGCCCAGGGCCACATGCTCCCGAT	David C & Satish K	RosBREEDSNP_SNP_AG_1929917_Lg16_00047_MAF40_214969_exon1
Acidity/Bitter pit/cracking	LAR1	16	ss475882555	AHHS7CA	C/T	CAGACAAGACTAAGAAATATCAGCACCTTAAAGGCCCTACTTAGATGCACTTAGGCATTGAAATGGACAAAAGCTAAGAAGAAAAAGCAGAGAGACTCAG[C/T]ACAGACTTGACAGCGCTCAATAAAGAAGCACACCTTCAATTTCTTCAAAACTGCCAGAGCTTCCTGTTGAGTAGAATCCACAGCAACTGGGATTATAATG	David C & Cameron P	GDsnp01734
Acidity/Bitter pit/cracking	LAR1	16	ss475883754	AHI15II	C/T	TCGTAGCGACACGGGCTGTGGAGTCGGGTGTGGTTACATGGGTTCGGGTCGGGTGGGGGGA[T/C]AAGCTTGCAGGCAGAGTCGTAGCAGTGGTAGGGCGAGAATGTAGAGGAGTGGCGGGCGAGG	David C & Cameron P	RosBREEDSNP_SNP_TC_1571002_Lg16_01734_MAF40_216397_exon1
Acidity/Bitter pit/cracking	LAR1	16	ss475883942	AHKA3OQ	A/C	TTCTTATTCAGCGCTCGTATAAAGCAGGAAAACATGTGCGAAGTCGTGGTTGGTGATATTTTTCAACTTATTGGGTGACTGGATGAAGTCGAGTAAAGAAAAACAAACATAAATCCAATAAAATGTATAGTTGCGGCAGTCTTTAAGGAAT[A/C]CGGATGCTCTCCGGATCCTCTTTATGTGGATCATGAGAATCGTGTTCGTTCATCGTATATCGTGCGATCATAAATTATTTTAAATATTTTTATGTAAAATTAAACACAAACGGTATCTGATAAAAACTATACGATGTACGATAAACGAACA	David C & Satish K	RosBREED_SNP_AC_2593090_Lg16
Acidity/Bitter pit/cracking	LAR1	16	ss475884060	AHLJ1UY	C/T	AAAAGAAACCCATGTTAGCTAAGAAAAGAAACCCATCAATCTGAAAATAGTTAGTTTGCCAAATCTCAGTGGTGAACTAAAAAGGGATTTGGTTTATTGTTATAGACTTTTTCGTTTGAGGATTCTTTTGTTTCATTTTGTTGATTTATTT[T/C]AGTGTTTTTGGGCAATTTGTGATTAACGATAGTTTGGTTTCTCCTACCTTATACATGTGTTGTCTAATCTGGGATTAAGATCTTAGGGGTGTGCTATCCACACATCTCATTTTACTTCTCACACACCCCTTGATAATTTCAATCCGTTGAT	David C & Satish K	RosBREED_SNP_TC_2419416_Lg16
Acidity/Bitter pit/cracking/crispness	LAR1	16	ss475881704	AHMSZ06	C/T	TATCAAAGATGAGCTTGGAGGAGGCTCTGATCCTCGCTCGTGCTTTTAGCCATTACCTCAA[T/C]TTGATGGGCGTCGCCGAAACCCATCACAGGTAATCTCTTCGCCTTCTCGGAATCCTCCGCT	David C & Cameron P	RosBREEDSNP_SNP_TC_1669091_Lg16_01734_MAF50_193795_exon1
Bitter pit	Bp13	13	ss475880861	AHN1X7E	A/C	CATTGGTTTCATATAAAAAGTAATGAAAGAGGCCCCATTTCGCACTTGACACGTCTATCAC[A/C]GTGCCATGAGTGCAGGCACGTTGTTTCAATGTTACAAATTGGTACATTTTTTTTTTCTTTT	Cameron P	SNP_AC_17554961_Lg13_00390_MAF30_27538_exon1
Bitter pit	LAR/Ma	16	ss475882553	AHPAWDM	G/T	TCCAGGGGTTTTAGGTGTTTAACACTTTGGGAAGCAAATTAAAGTCAAATCATTAGAATTAACCACCAGAAATTACAAAGAGCTAGGCTATGTTGATGGA[T/G]AAATTTTGTGTGTACTCGGAACAAAATGTGATGCTTTATGTTGTACAATATAAGTGATGACAGTGTTAATGTACCACTTTATAGTATAGCTCTCAATGT	Cameron P	GDsnp01588
Esters	MdAAT1	2	Fem_cg_22	AHQJUJU	T/C	CTTTCTACTTTGGTGCCAAGGAGATGAGAGTCCTTCGAAAACAGATTCCACCCCACCTAA[T/C]TTCCACTNGCTCCACATTTGACTTGATCACANCTTGTTTGTGGAAATNTCGCACTCTTGC	Costa_F	Fem_cg_22
Esters	MdAAT1	2	Fem_cg_23	AHRSSP2	G/A	CACCCCACCTAANTTCCACTTGCTCCACATTTGACTTGATCACANCTTGTTTGTGGAAAT[G/A]TCGCACTCTTGCACTTAACATTAATCCAAAAGAGGCTGTTCGAGTTTCATGCATTGTCAA	Costa_F	Fem_cg_23
Esters	MdAAT1	2	Fem_cg_24	AHS1QWA	G/A	CACCCCACCTAANTTCCACTTGCTCCACATTTGACTTGATCACAGCTTGTTTGTGGAAAT[G/A]TCGCACTCTTTAATAGTTTCTGATAATACGCGTGNAGGTTTTGGAGATGTCAATTTTGGA	Costa_F	Fem_cg_24
Esters	MdAAT1	2	ss475876972	AHUAO2I	A/C	TCTGTTTTGTGTTCGCGAAGTGAACCGTGGTTTGACATGAGCACGGTTGGTCTAGAGAGCG[A/C]GAGAATCTGTGTTGAGAGACTTGGAGCAGAAGGGTGTTAATTTATAGGGGAGGGGAAGGGA	David C	RosBREEDSNP_SNP_AC_1873474_Lg2_01735_MAF20_MDP0000289720_exon10
Esters	MdAAT1	2	ss475876985	AHVJM8Q	A/G	CAATTATTTCCGGTCACTCAAACAAGCTATTGCTAAAGAGTGGGGGACTCAACTTTTACCC[A/G]GTTCACGTGGACGTGGATCAAAAGCACTTTCGGGCTTTCTCCTTTTCTGTGGTAGTAAAAG	David C	RosBREEDSNP_SNP_GA_1979331_Lg2_AAT1_MAF50_MDP0000307573_exon4
Esters	MdAAT1	2	ss475882633	AHWSLEY	A/G	ATCCAACTACATGGAATATTCCTAAAAAGAAAAAAAAAGCTTTATGGAATAAAGATTATCAGTACGTAAGGATAAGAGAAACATATTCTTATGATATAAT[A/G]TCATTATATTTGTAACGAAAAATATTCAATTAACACCCATGCAAGTGCCCTCTAAGAAGCTATACTTTCTTTTTCTACCATGAATCGCTTCAGTTAATAT	David C	GDsnp00959
Ethylene	MdACO1	10	FEM_cg_4	AHX1JK6	A/G	ACAACCCAGGCAACGACNCATTCATCAGCCCAGCACCGGCAGTGCTTGAGAAGAAAACTG[A/G]GGACGCCCCAACTTATCCCAAGTTTGTGTTTGATGACTACATGAAGCTGTATTCTGGCCT	Costa_F	FEM_cg_4
Ethylene	MdACS1	15	FEM_cg_6	AHZAHRE	T/C	CTTTGATCCCAACCACTTAGTGCTCACCGCCGGTGCAACTTCAGCGAATGAGACCTTTAT[T/C]TTCTGCCTTGCTGACCCCGGCGAAGCCGTTCTTATTCCTACCCCATACTACCCAGGGTAC	Costa_F	FEM_cg_6
Fire blight resistance	FBE	12	FBE-1_Y320	AH704YY	C/T	GGTTTTGTTTCTCATTTGGTTTCTGCATAAACCCAAAAACCACATGAGAACACATGTATGACTTATGCAGGTATATTCTATCGTCTAAGATAGAAAACACACCGGATGACTACATTTTTGTGTACTACCGTGGAAGAAATGACGCATGGGATGGATATGGTGGTGCTGTTGTATACACAAGGAGTTCAGTTTTGCCAGAAAGCATTGTTCCCGAACTTGAAAGAGCAGC[C/T]AAAAGTGTGGGAAGGGACTTCAGCAAGTTTATCCGAACAGACAATACTTGTGGACCTGAGCCTCCGCTCGTAGAGAGGTTGGAAAAGACAATTGAAGAAGGGGAAAGGACCATTATAGAGGAAGTTAAACAGATAGAAGGGGAAGTTGAAAAGGTCGAACAGACT…	Andrea P & David C	FBE-1_Y320
Fire blight resistance	FBE	12	FBE-2_Y192	AH89246	C/T	ATCAAAATCCAAATGAATTTATAATTATTATTAGCCACATTCGAACTCAGTTAATTACTAATTAGTATGATACCCCTAATAATTATAAAAATTGAGGACAATTACCGATCATTTTCACGCCTCTGCTGGGCGAGAAAGAGGCGTAGGTGGGGATCTATCGGAAGTCCCATGGCTTCGTACTTAGGATCATA[C/T]AGTGCGTTTTTAATGGCCCTGCCAGGATTTTTACACAATTAATTTGATATTTTAGGAGATTAATTGTCAGTTTTCATGACAATATATTCATAATTAATCACCAAATAATTAAAAGAAATCACAATTAAATTAATCATTGATGATTAATAATTTTACCTAGAACTGGAAGCAGAAGCATTGTTGCTATAGTTCTGTAGTCCCTG…	Andrea P & David C	FBE-2_Y192
Fire blight resistance	FBE	12	FBE-2_Y495	AHABIAZ	C/T	ATCAAAATCCAAATGAATTTATAATTATTATTAGCCACATTCGAACTCAGTTAATTACTAATTAGTATGATACCCCTAATAATTATAAAAATTGAGGACAATTACCGATCATTTTCACGCCTCTGCTGGGCGAGAAAGAGGCGTAGGTGGGGATCTATCGGAAGTCCCATGGCTTCGTACTTAGGATCATAyAGTGCGTTTTTAATGGCCCTGCCAGGATTTTTACACAATTAATTTGATATTTTAGGAGATTAATTGTCAGTTTTCATGACAATATATTCATAATTAATCACCAAATAATTAAAAGAAATCACAATTAAATTAATCATTGATGATTAATAATTTTACCTAGAACTGGAAGCAGAAGCATTGTTGCTATAGTTCTGTAGTCCCTGCGAG…	Andrea P & David C	FBE-2_Y495
Fire blight resistance	FBE	12	FBE-2_Y551	AHBKGG7	C/T	ATCAAAATCCAAATGAATTTATAATTATTATTAGCCACATTCGAACTCAGTTAATTACTAATTAGTATGATACCCCTAATAATTATAAAAATTGAGGACAATTACCGATCATTTTCACGCCTCTGCTGGGCGAGAAAGAGGCGTAGGTGGGGATCTATCGGAAGTCCCATGGCTTCGTACTTAGGATCATAyAGTGCGTTTTTAATGGCCCTGCCAGGATTTTTACACAATTAATTTGATATTTTAGGAGATTAATTGTCAGTTTTCATGACAATATATTCATAATTAATCACCAAATAATTAAAAGAAATCACAATTAAATTAATCATTGATGATTAATAATTTTACCTAGAACTGGAAGCAGAAGCATTGTTGCTATAGTTCTGTAGTCCCTGCGAG…	Andrea P & David C	FBE-2_Y551
Fire blight resistance	MR5	3	FB-MR5-NZsnEH034548_K35	AH0JFXM	G/T	CAATTTGGATCTTGTAACTCCTGACACTTTkGAT[T/G]CAAAGTATTTCTCGAATCTTCAAGTCGAGGAAGGCTTGCTCCAAAGCGATCAAGAGCTGTTTTCAACTAGCGGGGCTGATACCATCGACATTGTTAACAACTTCAGCGCTAATCAGAGCGCATTCTTTGAGAATTTCGGGGAATCCATGATTAAAATGGGTAATATAAGCCCGTTGACCGGAACCGAGGGGGAGATTAGATTGARCTGCCGTARAGTTAATGGAGAATCATATGGATTAACTGCTACATTGGTA	Andrea P & David C	FB-MR5-NZsnEH034548_K35
Fire blight resistance	MR5	3	FB-MR5-NZsnEH034548_R240	AH1SD3U	A/G	CAATTTGGATCTTGTAACTCCTGACACTTTkGATKCAAAGTATTTCTCGAATCTTCAAGTCGAGGAAGGCTTGCTCCAAAGCGATCAAGAGCTGTTTTCAACTAGCGGGGCTGATACCATCGACATTGTTAACAACTTCAGCGCTAATCAGAGCGCATTCTTTGAGAATTTCGGGGAATCCATGATTAAAATGGGTAATATAAGCCCGTTGACCGGAACCGAGGGGGAGATTAGATTGA[A/G]CTGCCGTARAGTTAATGGAGAATCATATGGATTAACTGCTACATTGGTA	Andrea P & David C	FB-MR5-NZsnEH034548_R240
Fire blight resistance	MR5	3	FB-MR5-NZsnEH034548_R249	AH21B92	A/G	CAATTTGGATCTTGTAACTCCTGACACTTTkGATKCAAAGTATTTCTCGAATCTTCAAGTCGAGGAAGGCTTGCTCCAAAGCGATCAAGAGCTGTTTTCAACTAGCGGGGCTGATACCATCGACATTGTTAACAACTTCAGCGCTAATCAGAGCGCATTCTTTGAGAATTTCGGGGAATCCATGATTAAAATGGGTAATATAAGCCCGTTGACCGGAACCGAGGGGGAGATTAGATTGArCTGCCGTA[A/G]AGTTAATGGAGAATCATATGGATTAACTGCTACATTGGTA	Andrea P & David C	FB-MR5-NZsnEH034548_R249
Fire blight resistance	MR5	3	FB-MR5-rp16k15_M106	AH4AAGA	A/C	AAAAAAAAAATGGTTTAGAGGTGTTGGGGATTATCTTTGACGAGACACAATAAGTCGAACACCCTCATCTGCCAACTTCATATAAGGATAAGAATTAAGAAATCA[A/C]GATTATWTGGGACAAAATAGAAGGGACATGGACAACAAATCATGGTAGTGGCACCTGCACACGCAAGGTGCATAAACTTTTAGTAAGGATAATAGAGAG	Andrea P & David C	FB-MR5-rp16k15_M106
Fire blight resistance	RLP1	3	RLP1a	AH5I8MI	C/A	CgtcaccatcgccgactggaagggaattaccggcgagattccgaaatgcatcactacgctccctttcctccgcATCCTTGACCTCATCGGAAACAGAATTTCCGGCGAGATTCCTGCCGGTAT[C/A]GGACGGCTwCACCGTCTCACGGTTCTCAACTTCGccgataacctcatctccggcccaataccagcctcgctcaccaacctctccagcctcatgcac	Jay N	RLP1a
Fire blight resistance	RLP1	3	RLP1b	AH6R6SQ	A/T	CgtcaccatcgccgactggaagggaattaccggcgagattccgaaatgcatcactacgctccctttcctccgcATCCTTGACCTCATCGGAAACAGAATTTCCGGCGAGATTCCTGCCGGTATmGGACGGCT[A/T]CACCGTCTCACGGTTCTCAACTTCGccgataacctcatctccggcccaataccagcctcgctcaccaacctctccagcctcatgcac	Jay N	RLP1b
Fructose content	LG1Fru	1	ss475876885	AHCTENF	A/C	GAACATCCCAGCTGGGATAAGCAACCTTGTCAACTTGCAGTTATTAAGTTTTGGGTTGAAC[A/C]ACTTCACAGGTAACATCCCTACAGGCATTGGAAAGCTTACAAGGATTGACCAATTAATTTT	Cameron P	SNP_AC_30246914_Lg1_CXE4_MAF50_MDP0000473154_exon2
Fructose content	LG1Fru	1	ss475876892	AHD2CTN	A/G	TCCTCTGTGACAATTGGCAGTCTAAAGCATTAGGAGTAGTTGTTGATTCACTGAGCCTTCC[A/G]AAGTCTACGACAATGTTAAACAGGTAATGTAATTACACAAGTACTATTTATGACACATTAA	Cameron P	SNP_AG_31626705_Lg1_00583_MAF40_MDP0000288458_exon4
Fructose content	LG1Fru	1	ss475876894	AHFBAZV	C/T	TGGGAAATTTAAAGCTGTTCTCAAGATTGTTTTTGGTCCAATAGATTACACTTGCAAGACA[T/C]GGAGACACATAAACACCTTCAAAAAACACAAAAAATTCCTACTCAACTGAACTACCCAAGT	Cameron P	SNP_CT_31642444_Lg1_00583_MAF50_178942_exon1
Fructose content	LG1Fru	1	ss475882287	AHGJ853	A/G	GCTTCAAACTTTTTCTTCCTATACTCCCTCCTCTTCTTCCGTATTGCAGTGTTCCAGCCATTCACCTATCTCTTTCCCACATCGAGGAGAACCCTCATGA[A/G]ATAATCTGCGCACAATCATATCTTACACACCAGTTTGGCCCTGTGCTCTTGGCCTTCCTACCATCTTGCCGTGCCTTTTACTTATATTGCTTATACCATT	Cameron P	GDsnp00782
Fructose content	LG1Fru	1	ss475883870	AHHS7CB	C/T	CGTCAGCCTTAGATTTCACCTCCCACCACAGCCCCAACTTCAGCACCGCCACGTCCTCCCA[T/C]GCCACCACCACCAACGTGTTCCCGCGCTGCGATGCGAAATACAGCGAGTACACGCCATGCG	Cameron P	SNP_CT_31657598_Lg1_00583_MAF40_422699_exon1
Fructose content	LG1Fru	1	ss475884136	AHI15IJ	C/T	GAATGGTCAAAGAAGTTGGGTCACAATGAGGGCCAGTGCCTAAAGTCTGCTCAGGTTTCTGGCATGGTGGGTAGTAATTAAGCCTCATTATCGAATCATTGTCTTCGAAAAACTCCTTGAAGTAAGCTCTGTCGACTCCAAGGCTCAGTCC[T/C]AGAAGTTCCATGATCCCAATAGAAAGTGTGCTCATAGCCTCACTATAATCTTGGTAAACCCTCCTAAACACAAGAAAAATAACACAAATGGTAAGAATTAATTAAGGAAACGATTCAATTACGGCAAAATTTGAGTAACAATGCGCATACC	Cameron P	MdGA20ox1b
Fruit firmness	LG15-BB	15	GDsnp00111	AHQJUJV	C/T	TCGATTAGCTTCACTGCATATGAAACGAAAAAAATTCTGTAATTTCTGTAATTTCAAATTGCAAACACCCCTATGCGCCATAAAGTTAAGGTTTTCGATA[C/T]GTTCTAAAAAAAAAGTGGGACTAAACACATAAGACATCTGGATCGAGCATTCAAGCTTCTATCGCTAATAAGATTGCTANTGCAAACAAGGAAATTAACA	David C	GDsnp00111
Fruit firmness	LG15-BB	15	GDsnp01763	AHRSSP3	A/T	TAAACTGTAATCCTACTGTATTAGGAAATGCAAGTGGATTATTAACAGTTCATCATAAACTTAGTTCATGATATAAATTTCATTTATTTATGTCAATTAT[A/T]ATGTTGTCTACATATGTATTAGGAAATACAAAATATTAGCATGTTTTTNAATCAATGACTTGTGCACTTGTACAAATAATTTGTGCATTTTATTCCACTA	David C	GDsnp01763
Fruit firmness	LG16-BB	16	CONS11	AHS1QWB	A/T	GAAGACTCGCAACTTTTCAAACCAGAGAGATTCGCAGAAGGGATTGCTAAAGCCACTAACAATACCATAAGCGCTTTCATACCCTTTGGAGTGGGACCTCGAAGCTGTGTTGGGTTGAACTTTGCAACCATTGAAGCAAAGATTGC[A/T]CTGTCAATGATTCTACAACGCTACTCCTTCACTCTTTCCCCAGGTTACATCCACTTGCCTGTTCATTATTTGACAATGCGGCCACAACATGGAATTCAGGTAATGCTACACTCACTTTGAACCGTGAAGGCCGGCATTGCCGGGGAATTGATGCCCTTGGATGTCATAGCTGTTTCCTGGCAAATGGCGG	David C	CONS11
Fruit firmness	LG16-BB	16	GDsnp00071	AHUAO2J	A/T	TTCGACTTAATGGTTCAACTTCTGTGGTTTAACTACTTGAATGCTGATAATATGCACTACCATGGTTGTTACGGTGAAAAAGAAATCATATGCTCCACCG[A/T]AACATAGTGGTATGAAAGCAGCTAGTATTTCATCGTTGTGCTTATGCAGACTTAATTAGTATCTGCACAAATGTCGTATGTTTTGTTTATCCTGCTAATG	David C	GDsnp00071
Fruit firmness	LG16-BB	16	S16_M6073277	AHVJM8R	A/C	gggagcaaatggatggaagaagctttcgggagatgacgtaggggagcttcactactcgtactaccctgtggtcgcaggggctgtggagcaggagatggtcgaagtagctgc[a/c]cattgatgaaactttgtgatatatttccttccattttcattttatctgctgttactgatgcttaaagtttcggattcaagtaaaccctgacccggtgatacggtatcact	David C	SNP-3671129
Fruit firmness	LG16-BB	16	S16_M6504570	AHWSLEZ	A/C	agtcaataggccaacaatgcatatacaattagtaccaataagatcttacttgaaaagtaaaaaaccactaaaaatagtatcaattttcatttgtactctcttgaaaacatt[a/c]tatatatccataggtttgaaattaatccttgtcatgatgcaatgtttacttgccagtagtttggtttcttttgtatcccctcaataktccttgttatgyagggyaacaag	David C	SNP-3673857
Fruit firmness	LG16-BB	16	S16_Y5000318	AHX1JK7	C/T	ctcttcttttaggataacttctctcaacactaaaaattaaacttcctctaatcctttgtcattttcctcgatgatgtcaatcaattatccaccgattaaaagatgaacatg[t/c]caatgccccaatggggtcgtactttagccaaggatcgatcaaatcctatctcgcgcgcaccttccctctaactttatacatcccctttatcctatttgtctccaaattat	David C	SNP-3673381
Fruit firmness	LG16-BB	16	S16_Y5639535	AHZAHRF	C/T	gtcatatggcaatttggccctcggttggagatggaggcaaatatggccctgtattgttcattaaaatattaattttttggaggaccagagggctaaaacgaaccctctgac[t/c]agccctcaattggagatgaccttagatccatcactgcttatacatagattattctaacctagaatagatgattcagcaataagactagtagttatttgataaaggtaatg	David C	CNR-like
Fruit firmness	MdPG1	10	FEM_cg_19	AHKA3OR	C/T	ACCCAGAACATCACTATCTCGAGCTCGGTTATAGGAACAGGTGTGACAAATAGTTCATGA[C/T]GCTTTCAAAAGTCATCATTTTGGTCTCTCGCGTTTGATAAATACATATGATCGATCAAAC	Costa_F	FEM_cg_19
Fruit firmness	MdPG1	10	GDsnp02179	AHLJ1UZ	T/G	TTCTTTCGTATATCTGTCTCTTCTTTCGCATAGCATGATACATGAAGAGAGAAGTAAATACATCAAAAGTTAACGTTTCGTGTAAGTTTTAGTCAGAAAA[T/G]AGTCATGTGGAAATGACATGTAATAAAACAAGCTGGGTTTGTAATTGATGAAATCATGCATGATGCCATGTAACACTTCTTTTATACGACCCCATGATAT	David C	GDsnp02179
Fruit firmness	MdPG1	10	ss475882314	AHMSZ07	A/G	TCAGCCCACATCTACTTTGAGGATACAACTGTTCTCTTTTAGAACTTAAATTCTGTTTCGAGTTGATTTGTGTTTTGGATTCGATATTAAACGATGAATC[A/G]CGTACTCAACTGGAAGATGGAGTTTGTCATACTTCTGTTTACGCTATATTTCAAGGCTCACCATTTCTCCTCTTAATCTCGGATTTCTTAGCTGAGGAAA	David C	GDsnp02183
Fruit firmness	MdPG1	10	ss475882315	AHN1X7F	A/C	ATACTCTCTCTCTCTCTCTCTCTCTCCACCGTCTACTTCTGCAATGGCAACCCTGCAGTCACTTGCGTTCTCTTCTCCACTCTCACAATGTCTGCAGCAA[A/C]CACGCCTTCATTCGGGTAATCTTTTTGGTTTTTTACTGCATGTGCTGTAATTCCACTACCAAGCAGTAAACTTTACTGTGTTTAATGCTTTGATTTCTTT	David C	GDsnp00869
Fruit firmness	MdPG1	10	ss475883584	AHPAWDN	T/G	CTCTCTCTCTCTCTCTCTCTCTCTCTCCCCCCTGTCCCCAGACTGAGACACACAGGGAGCG[T/G]CAGTCAAAAGAGCAAACAATGACATAAAAAAGGAAGGGATTATGATTGAAATGGGGGCAAT	David C	RosBREEDSNP_SNP_TG_20833228_Lg10_PG_MAF50_184244_exon1
Maturity time	Maturity-LG3	3	ss475877739	AH0JFXN	G/T	CTCCTAGCCCTCTCTATGCAAATTTTAATCAATGAATTATATTCTTTCACACCAGTTTCTC[T/G]TCCCAATTTACCAAAAACCTGAAGAGTGGTGTGTGTCCCTAGCTTGTTGGCACACATGTCA	Cameron P	SNP_GT_29645640_Lg3_01969_MAF30_187070_exon1
Maturity time	Maturity-LG3	3	ss475877767	AH1SD3V	G/T	ATACTTTAGGAGGTGGCTTTGTTTGTCCGTCCCTAGGAATCCATCTCTTATCTTCATACCT[T/G]AAGAGAATGCCAGAAGCAATTTTAAAGAGTTTACCTAAATCAATATAATAAAACCTGGCGA	Cameron P	SNP_GT_31158484_Lg3_01779_MAF40_MDP0000251514_exon6
Maturity time	Maturity-LG3	3	ss475877783	AH21B93	C/T	TGCCCGATTTGTTCGATACTCGCACAATGGCTTCGGTTTTAGTGTCTCTTGGAGCTAAAGT[T/C]GAAGTCTTGGACAACGAAATGTTGGTTAACACCGATGGGGTTGGCTCAGTTGAGCCTAATG	Cameron P	SNP_TC_33665853_Lg3_01014_MAF30_MDP0000715079_exon1
Maturity time	Maturity-LG3	3	ss475882720	AH4AAGB	A/G	TAGCCTAACTCCCCCTCACCCTACCCNTAATGTAAAAATATCGATGTACTAAAAAAAAAAATAAAGTTTAGCTTCCGACACTTCCAGTTTGAGTATTTTA[A/G]TGTCAAAAGATAAACTGGGATAAAACCCCTAACCGTAATCGAAGNAAAAAATGTTTAGGTCAATCAAGATAGCAAGTGACCATTGACCACAGTGGTGNAA	Cameron P	GDsnp01667
Maturity time	Maturity-LG3	3	ss475884066	AH5I8MJ	C/T	CTTCATTAGCCCATTTATGGCATGGTAAATAATGTTACTGAGAACTGAAATATATGAATAGCTCACTAAGTATTCATGGCATGGTGCAGTGTAAATTGGCTCTGTACTTCTGTTGATATGCTGTCTGATATGTTAATTTTGGATTTATGAA[T/C]GTAATATATGCAGGAGTTTAGTGACCGGTGGGAGGTGGACCGCTATTTGAGTGCAAGTGGTTATCTTGGCGATAACACTCATCCATTTTTTGTTGCACTGCCAAAGGATAGGAATACTATTTCAAATGATGAATTTCGCCGGCAGATAGCT	Cameron P	RosBREED_SNP_TC_32129472_Lg3
Polyphenols	LAR1	16	LAR1_DCk	AH6R6SR	G/T	cttttgaacctgagatcggtgtccttcrtttagatta[g/t]agtggttaaaacaaagttctgaactactytaatctacatgcrataaatcaaaacttggatacagggaaccaaaa	David C	LAR1_MDC000496.351_F2+R2
Polyphenols	LAR1	16	LAR1_DCr	AH704YZ	A/G	cttttgaacctgagatcggtgtccttcrtttagattakagtggttaaaacaaagttctgaactactytaatctacatgc[A/G]ataaatcaaaacttggatacagggaaccaaaa	David C	LAR1_MDC000496.351_F2+R2
Polyphenols	LAR1	16	LAR1_DCy	AH89247	C/T	cttttgaacctgagatcggtgtccttcrtttagattakagtggttaaaacaaagttctgaactact[c/t]taatctacatgcrataaatcaaaacttggatacagggaaccaaaa	David C	LAR1_MDC000496.351_F2+R2
Polyphenols + Bitter Pit	LAR1	16	ss475881697	AHABIA0	C/T	GAGATTATTGATTATTCGATATGTTTAAGAGTGATTCTTATCCCATAAATTTGCAATACTA[T/C]TAAGCTTTTACATTAACAAGTAGTTGACTAAGACAATGTGTGCCCCCTTTTTGCATCAAAG	David C & Cameron P	RosBREEDSNP_SNP_CT_1540624_Lg16_LAR1_MAF40_1618769_exon2
Polyphenols + Bitter Pit	LAR1	16	ss475883359	AHBKGG8	T/C	GAGGTCTCGTCGACCCGAACGAGCATGAGAGATCCGATTACGGGAGCGTCATTGGCAATGC[T/C]GTGGAAGCAGACATCGGCGTTGGAGTCGGCGACGAAAGCGAATAAATCCGAGTATGCGCCG	David C & Cameron P	RosBREEDSNP_SNP_TC_1496083_Lg16_LAR1_MAF30_MDP0000279135_exon2
Powdery mildew resistance	Pl2	11	Pl2_3_Y211	AHCTENG	A/G	Agtatctttcaagccaaacttatctttccgttcagatatgtcttgcaamcgcttcgtaatcttcttcatttcggagttcatatcaaaactcaatttaactttataaaatgatctccgtaccttcctgcttgtgctggcttgatcac[a/g]tccctctatcatgcgcttcaacattttaacggcaaatttgtccaacatgtcttcgatatcataggccaggtctctgagatcatccagccacagtttcacaccaccttcagtcagttgcctttcctcrgcgtcgctcagcaccgctccgattgtagacaacgtggtcctccacy	Andrea P	FBsnPl2-2_Y211
Powdery mildew resistance	Pl2	11	Pl2-1_R531	AHD2CTO	A/G	GTGTTGACGAAATGGACTTTAGCTGCACATTTTAATGAGTTAAGAGAyCAATTATCATGAATTTTTAATTAAGAGATCATTATTCTAATTTGATTAAARTTGAGAGATCATTGACACAATTTTCTCCAAATGAAAAAAAAACAGCAATAACCGTGTAGAACATAGGAGATAAGAAAGCAATCAAATGATAAAACAATATGACCCCACGAAAAATAAAAAGAGAGGAAAAAGAGGAGTCTAACTyTCCTTTTGGGCAGAAGGAAGAAGACTTCGTTATGGTCTTTCAACACCTAATTATCTCAGCAAATTGAAGAGCTCTAAAGTAGTCTAGATCTGTTGATCTTAATGATCTATGGAAACAAGTCCCTTCATCTTCATCATCATCTGAAAACTCCAACG…	Andrea P & David C	Pl2-1_R531
Powdery mildew resistance	Pl2	11	Pl2-1_Y245	AHFBAZW	C/T	GTGTTGACGAAATGGACTTTAGCTGCACATTTTAATGAGTTAAGAGAyCAATTATCATGAATTTTTAATTAAGAGATCATTATTCTAATTTGATTAAARTTGAGAGATCATTGACACAATTTTCTCCAAATGAAAAAAAAACAGCAATAACCGTGTAGAACATAGGAGATAAGAAAGCAATCAAATGATAAAACAATATGACCCCACGAAAAATAAAAAGAGAGGAAAAAGAGGAGTCTAACT[C/T]TCCTTTTGGGCAGAAGGAAGAAGACTTCGTTATGGTCTTTCAACACCTAATTATCTCAGCAAATTGAAGAGCTCTAAAGTAGTCTAGATCTGTTGATCTTAATGATCTATGGAAACAAGTCCCTTCATCTTCATCATCATCTGAAAACTCC…	Andrea P & David C	Pl2-1_Y245
Powdery mildew resistance	Pl2	11	Pl2-1_Y48	AHGJ854	C/T	GTGTTGACGAAATGGACTTTAGCTGCACATTTTAATGAGTTAAGAGA[C/T]CAATTATCATGAATTTTTAATTAAGAGATCATTATTCTAATTTGATTAAARTTGAGAGATCATTGACACAATTTTCTCCAAATGAAAAAAAAACAGCAATAACCGTGTAGAACATAGGAGATAAGAAAGCAATCAAATGATAAAACAATATGACCCCACGAAAAATAAAAAGAGAGGAAAAAGAGGAGTCTAACTCTCCTTTTGGGCAGAAGGAAGAAGACTTCGTTATGGTCTTTCAACACCTAATTATCTCAGCAAATTGAAGAGCTCTAAAGTAGTCTAGATCTGTTGATCTTAATGATCTATGGAAACAAGTCCCTTCATCTTCATCATCATCTGAAAACTCC…	Andrea P & David C	Pl2-1_Y48
Red skin colour	MYB10	9	SNP_FB_0816035	AHHS7CC	A/G	CACTCCCTTGGTTGGGGGCTGTGCCACCCTGCCTACCTAAACGCCCTTATGCGTTCTTGA[T/C]TAGTATTCAGGGGGCCGATAACGCTCCCCCTCAATGCACTTTCTTTACTACTCCATGAGC	David C & Richard V	SNP_FB_0816035
Red skin colour	MYB10	9	SNP_FB_0817523	AHI15IK	A/C	ACGAATAAAGAACTTACTAGATATTTAGAAGAGATAATGCACAAAATCAAAAGAGAAACC[T/G]AATATGTTCAGTAGATATGCCATAGNCCAATGTATATATTTATCAGATATTCAGTGTACA	David C & Richard V	SNP_FB_0817523
Red skin colour	MYB10	9	SNP_FB_0824598	AHKA3OS	A/G	CGGCTTAGGCTCCGCCTTCAACCACTAACTCAAATGGTCTATTCTGGTGAAATATCTTGA[T/C]AAGCAAAGCATAGAGGTGAAGCCAACTATCGAAGTGTCACATGTTAGTAAAACTCCCAAC	David C & Richard V	SNP_FB_0824598
Red skin colour	MYB10	9	ss475879526	AHLJ1U0	T/C	GCACAATCATAGAGTAACGTGACATCCGAAGAACCGAAAACATAGTCGAAAAGATTGGAAT[T/C]GAGTTTGGTGTCCCCAAACTTTGGTGAACAAATTTTGTCATAGTAGTCATCTCTCACAACT	David C & Cameron P	RosBREEDSNP_SNP_CT_31701102_Lg9_00206_MAF50_1673498_exon1
Red skin colour	MYB10	9	ss475879531	AHMSZ08	T/C	CCCTTCTATCACCTCATTTATAAGTAAGTTTTGTGATGCCAACTCCGAACTGAAACATACC[T/C]TATCAGTTGTCTCACTACAACCAATTCCTCACCACATAGGGCGTGTAAGAATGCCTCACCA	David C & Cameron P	RosBREEDSNP_SNP_TC_31964859_Lg9_00452_MAF40_92351_exon1
Red skin colour	MYB10	9	ss475879540	AHN1X7G	T/C	TTGTTATTCTCAATTACAACAAACGAATAGCGAGATGAAGAGTCACCTGGCTTTGGCTATG[T/C]TAGGAGTTTCCGAGTTTGAAGATGATGATCATCTTTACGGGCGTTGATTCGTTGCAGATAA	David C & Richard V	RosBREEDSNP_SNP_TC_32540237_Lg9_01066_MAF50_787255_exon1
Red skin colour	MYB10	9	ss475879551	AHPAWDO	A/G	CTCTTACAATGTGACCTCCAATACAGAGGTTAGTAATAGAGAAACCATTGACTTTATTAAG[A/G]TACAGTACAGGTAAAGTTTAGATATATACCTAGAGATAACAGCAACAAGACATTTTAACCC	Cameron P	SNP_GA_32711352_Lg9_01416_MAF50_450241_exon1
Red skin colour	MYB10	9	ss475879559	AHQJUJW	G/T	GAAGCTTGAATAACTGTAGTCACCTAACTTCAAACTTCCAATCCATGTGTACCCCTCTTGT[T/G]AAGCAGGTAGGGTGGTGGCCAAATAGTAGAATATGCAGGCCGCTGTATGCGTGCAGTAGAG	David C & Richard V	RosBREEDSNP_SNP_GT_33056483_Lg9_01200_MAF50_MDP0000254312_exon19
Red skin colour	MYB10	9	ss475879574	AHRSSP4	A/G	TGGTGACCCCATCAGCGTTTGAGCATGGACGATAGAACGAAGTTATCCCACAAACTTTACA[A/G]AATGTGTGCTTTGCCGTATGAGTACCGAAGCTAGAAGTTGTAAGAATCTGCTCAGAATCAC	David C & Richard V	RosBREEDSNP_SNP_GA_33227831_Lg9_00332_MAF40_MDP0000175442_exon2
Red skin colour	MYB10	9	ss475882942	AHS1QWC	A/G	AATAAATAAATGGGTTATATTATTTGAACACACAAAACTGACACATTCTTCGATATAAGCAAGACTCATATAATGACATATGACTCATCTGTATTAGAGA[A/G]TGTTGAGTAAATGTGTCAATTTGTTGAGTAAATGTGTCAATTTGCTTTGTCTAAATAATTTTAGCATAAATTAAATTGAATTATCATTGTGTTGTTTTGT	David C & Richard V	GDsnp00659
Red skin colour	MYB10	9	ss475883301	AHUAO2K	A/G	CTTATTCACGATGATCTCCCTTGCATGGACAACGACGATCTTCGTCGCGGGAAGCCTACCA[A/G]CCACAAGGCTTTTGGGGAGGAAACCGCGGTTCTAGCCGGTGATGCGCTTCTTTCCCTTGCC	David C & Richard V	RosBREEDSNP_SNP_AG_32704397_Lg9_01416_MAF20_531820_exon1
Scab resistance	Rvi11	2	Rvi11-1_Y111	AH0JFXO	C/T	GGTTCTTGACTAAACCCCTTAGCCATTTAATCTGGCTTTATGTCTAGCAATTGTACCATyAAAATGTGTTTTAGGCTTGAAAATCCACTTGCATCCCACCAAATTTTAAT[C/T]TGTAGGTAATGTACCAACTCCAAGTTCCCTGTTTATGCAGTGCACCTACCTCTTCTTACATAGCTTATAACCATTCTAAAATCTTGATAGCTAACTTATAAGAAGTTGGTTATACTAAAAACAGATCAACACCCCTAAAGTCTTGTAGAGTAGTAAYCAAGGATTTCTTCTTTACAATTCYRCTCTTACTCCTAGTTTGCATTGGATGCGGTGGTGGAATATCTAACACsAYTTGTAAAGTGTCATGAGTAAAGTAGGAATGTRTTGAAGGAATATCATAACTR…	Andrea P & David C	Rvi11-1_Y111
Scab resistance	Rvi11	2	Rvi11-1_Y60	AH1SD3W	C/T	GGTTCTTGACTAAACCCCTTAGCCATTTAATCTGGCTTTATGTCTAGCAATTGTACCAT[C/T]AAAATGTGTTTTAGGCTTGAAAATCCACTTGCATCCCACCAAATTTTAATYTGTAGGTAATGTACCAACTCCAAGTTCCCTGTTTATGCAGTGCACCTACCTCTTCTTACATAGCTTATAACCATTCTAAAATCTTGATAGCTAACTTATAAGAAGTTGGTTATACTAAAAACAGATCAACACCCCTAAAGTCTTGTAGAGTAGTAAYCAAGGATTTCTTCTTTACAATTCYRCTCTTACTCCTAGTTTGCATTGGATGCGGTGGTGGAATATCTAACACsAYTTGTAAAGTGTCATGAGTAAAGTAGGAATGTRTTGAAGGAATATCATAACTR…	Andrea P & David C	Rvi11-1_Y60
Scab resistance	Rvi11	2	Rvi11-2_R357	AH21B94	A/G	GTTCTACGCGGTATAGAGTTGAAAATTGACGATGTTCATCACGGAATCAGCCTTATAGAyAAATTGTTGAGGCGAAAGAAGATTCTCTTAATTCTTGATGATGTGGATGAATTGGAGCAGTTAAACAACTTGGTTGAAGTCGATTGGTTTGGTGAGGGTAGCAGAGTGATCATAACCACAAAAGATAGAGGATTGCTAGAATCTTATGGAGTCAAGTTGATATACAAGGTCCAAAAGTTAGAAAATGACAAGGCTCTTGAGCTTTTAAGTTTGAATGCCTTCACAAGAAAAGAACCTTCACAAGATTATTTGAGCCTCGCACGACGTGCAATAGCCTATGCTCAAGGCCTTCCATT[A/G]GCTCTTAATCTTATAGGTTCTTATTTGCGTAATAAAAA…	Andrea P & David C	Rvi11-2_R357
Scab resistance	Rvi11	2	Rvi11-2_R60	AH4AAGC	A/G	GTTCTACGCGGTATAGAGTTGAAAATTGACGATGTTCATCACGGAATCAGCCTTATAGA[A/G]AAATTGTTGAGGCGAAAGAAGATTCTCTTAATTCTTGATGATGTGGATGAATTGGAGCAGTTAAACAACTTGGTTGAAGTCGATTGGTTTGGTGAGGGTAGCAGAGTGATCATAACCACAAAAGATAGAGGATTGCTAGAATCTTATGGAGTCAAGTTGATATACAAGGTCCAAAAGTTAGAAAATGACAAGGCTCTTGAGCTTTTAAGTTTGAATGCCTTCACAAGAAAAGAACCTTCACAAGATTATTTGAGCCTCGCACGACGTGCAATAGCCTATGCTCAAGGCCTTCCATTRGCTCTTAATCTTATAGGTTCTTATTTGCGTAATAAAAA…	Andrea P & David C	Rvi11-2_R60
Scab resistance	Rvi11	2	Rvi11-2_Y733	AH5I8MK	C/T	GTTCTACGCGGTATAGAGTTGAAAATTGACGATGTTCATCACGGAATCAGCCTTATAGAyAAATTGTTGAGGCGAAAGAAGATTCTCTTAATTCTTGATGATGTGGATGAATTGGAGCAGTTAAACAACTTGGTTGAAGTCGATTGGTTTGGTGAGGGTAGCAGAGTGATCATAACCACAAAAGATAGAGGATTGCTAGAATCTTATGGAGTCAAGTTGATATACAAGGTCCAAAAGTTAGAAAATGACAAGGCTCTTGAGCTTTTAAGTTTGAATGCCTTCACAAGAAAAGAACCTTCACAAGATTATTTGAGCCTCGCACGACGTGCAATAGCCTATGCTCAAGGCCTTCCATTrGCTCTTAATCTTATAGGTTCTTATTTGCGTAATAAAAATATA…	Andrea P & David C	Rvi11-2_Y733
Scab resistance	Rvi12	12	SNP_23.31_297Y	AH0JFXP	T/C	GACTTATCCATGTCCGAAAAGCCATTAGGCTGGTAAGGTAAATTGGGCATGGAAGATGAAGCACTCCCAGGTAGAAGATCAAGATCAAGCGAAGGTCTGGCyATCCCATATTCCCATGACCCCCAAAACTTGCCATTGATAAGTCCAAAGACGAAATATGAATAGGCTGAACTGGTGGGAGCTGGGAAATTGGCCTCCyAATGTATTTTGCAGCAATACAGGATTGyCAATACTAGACACTCTATCTAACTGCAAATGAATGAAAGAGTGAAAATTTGAAATTACACAAAAGTCCT[T/C]AATAACGGGTTTCGCGRGTTGACCCAAAATGACCTGTTAAATAACAGGTGATTAACGGGTTGACCCGTTAATGACCTGACCCGTTTAGCACTCACCCG…	Sargent DJ & Padmarasu S	SNP_23.31_297Y
Scab resistance	Rvi12	12	SNP_23.488_173Y	AH1SD3X	T/C	ATGGCGTCACTGATACTCGGAGCTCCACCAGCCCCCCCTCAATCGCTCGCYTTCAGCTCCCGCATTTCGTTCTCTCACTCCGAAACCCTAGCCGTTTCTCTCCCCTCCTCCACTGYTTCGCTATCACTCTCCACAGCTTCTTCTCCACCAGTCCCTTCAGGTATACGTAATT[T/C]CCAAAACCTCTCTCTCGCTCTCTGTAACTTTCCCTAAwTTTTTCTCTGTGCTTCTGCAGTGTACTGCGGCAGAGGCGATAAGAAAACCGAAAGGGGAAAGCGCTTCAATCACTCTTTTGGCAATGTAAGTCAAATGTTCTGAATTTTCACCGTTTCTCATCAAAAAGCTCATGAATTTCTTTAATTTGAAGACTTTCTGTTTCTATATTTGTAAATTTGCGA…	Sargent DJ & Padmarasu S	SNP_23.488_173Y
Scab resistance	Rvi12	12	SNP_24.78_421M	AH21B95	A/C	ATGCCTAGGCTCCGATGGACACSGRATCTTCATCTTCGTTTCATCCACGCCATGGAGAGGCTTGGTGGTCAAGATAGTGAGCTACCTCTCTATCATACACCCTTTCATTTATGCTTAATTTCATTATTTCATCTAACGATCATTCAATTTTAGGAATTAATTAAATTCAKTTTTAATATsGTTTTGGGTGATGATTTTTGGWCCAGGAGCTACACCAAAGTTGGTTCTTCAGCTGATGAACATTAAGGGACTAAGTATTGCACATGTCAAGAGCCATTTACAGGTTATTGGATTTATAAATCTCTGGAAATTTCTATCrTTGTTGAAATTCTGCATAATTAGCTTGTGAATTTTCTGAAATGTTTATTTTCTTTATGTTTTTCATTAATCAGATGTATA…	Sargent DJ & Padmarasu S	SNP_24.78_421M
Scab resistance	Rvi12	12	SNP_24.85_275W	AH4AAGD	A/T	AAGGGCACGGAGATTGACGGCAAAGGTCCACCACCTTCACCTCCACAGTAGCACCACCCTTGCAGGGCATATTACGTCCACTCAGGCACCTAATTTTATAGAGCCTTCCACACGCAGAACCACCGTCCCACAACCCTTCACTCACCGCCGCAAAAAGGTACATCGGAGGGAACTGGTCTGGCCTACTCCCAAAGCATGTTGTTGCTGCACAACAATTACAATAATGGCATAAGAAAAGCTAATTGTCATTGGCATGATCCAGTTAATTCTCAA[A/T]GCCCCTGCAACTAACTAGACATGAATTACTCACTTAAAACCATTTAAACCCCGTAATTGTGATCAAGGCAATCACAACAATACAGTAATCATTGCGTTGAGATGAATAAGTTGTTTACTTA…	Sargent DJ & Padmarasu S	SNP_24.85_275W
Scab resistance	Rvi12	12	SNP_23.31_102Y	AHZAHRH	T/C	GACTTATCCATGTCCGAAAAGCCATTAGGCTGGTAAGGTAAATTGGGCATGGAAGATGAAGCACTCCCAGGTAGAAGATCAAGATCAAGCGAAGGTCTGGC[T/C]ATCCCATATTCCCATGACCCCCAAAACTTGCCATTGATAAGTCCAAAGACGAAATATGAATAGGCTGAACTGGTGGGAGCTGGGAAATTGGCCTCCyAATGTATTTTGCAGCAATACAGGATTGyCAATACTAGACACTCTATCTAACTGCAAATGAATGAAAGAGTGAAAATTTGAAATTACACAAAAGTCCTyAATAACGGGTTTCGCGRGTTGACCCAAAATGACCTGTTAAATAACAGGTGATTAACGGGTTGACCCGTTAATGACCTGACCCGTTTAGCACTCACCCG…	Sargent DJ & Padmarasu S	SNP_23.31_102Y
Scab resistance	Rvi15/Vr2	2	Rvi15-1_M75	AH6R6SS	A/C	TGAATTGTCTCTGCAATTTCGTGCAACTCTCTGTTCCCGAGACTCGGTSATTTCTCAAGTTTTAGACTTGAAGA[A/C]TATATTATTATGGAGTTTAGACTTCGGTATTTATTTCGGTATTATCCTTGGTAGCTTACCACACACACATAACAAATGCAAATACTGAACAGATTCATAAAGACTGATCAACSACCCACCATTAATCACATCGATATTTTCTCACAACTTAAATCTTATCACATGCACCATGCATTAGAAGTGGAAACATCACAATAGACGTAATCTTTAATTTTGTCAAATTTGATGTGAGATTCTTGTACACTCCAAAATGTACAGGGATGGACTTCTTGAGGATATGGTGACATTTATCTCAATTGGATTTATGATATTCCTAAGTG…	Andrea P & David C	Rvi15-1_M75
Scab resistance	Rvi15/Vr2	2	Rvi15-1_S188	AH704Y0	G/C	TGAATTGTCTCTGCAATTTCGTGCAACTCTCTGTTCCCGAGACTCGGTSATTTCTCAAGTTTTAGACTTGAAGAmTATATTATTATGGAGTTTAGACTTCGGTATTTATTTCGGTATTATCCTTGGTAGCTTACCACACACACATAACAAATGCAAATACTGAACAGATTCATAAAGACTGATCAAC[G/C]ACCCACCATTAATCACATCGATATTTTCTCACAACTTAAATCTTATCACATGCACCATGCATTAGAAGTGGAAACATCACAATAGACGTAATCTTTAATTTTGTCAAATTTGATGTGAGATTCTTGTACACTCCAAAATGTACAGGGATGGACTTCTTGAGGATATGGTGACATTTATCTCAATTGGATTTATGATATTCCTAAGTG…	Andrea P & David C	Rvi15-1_S188
Scab resistance	Rvi15/Vr2	2	Rvi15-1_S49	AH89248	G/C	TGAATTGTCTCTGCAATTTCGTGCAACTCTCTGTTCCCGAGACTCGGT[G/C]ATTTCTCAAGTTTTAGACTTGAAGAmTATATTATTATGGAGTTTAGACTTCGGTATTTATTTCGGTATTATCCTTGGTAGCTTACCACACACACATAACAAATGCAAATACTGAACAGATTCATAAAGACTGATCAACsACCCACCATTAATCACATCGATATTTTCTCACAACTTAAATCTTATCACATGCACCATGCATTAGAAGTGGAAACATCACAATAGACGTAATCTTTAATTTTGTCAAATTTGATGTGAGATTCTTGTACACTCCAAAATGTACAGGGATGGACTTCTTGAGGATATGGTGACATTTATCTCAATTGGATTTATGATATTCCTAAGTG…	Andrea P & David C	Rvi15-1_S49
Scab resistance	Rvi15/Vr2	2	Rvi15-9C10T7_M264	AHABIA1	A/C	TTGAGTGTTCGGACTGATGGGAAGGGCAAATTCAAGGGCATTAAGTTCTCGTCGAGGTACAGAGCGAGTATACTGACCGAGTTGCACAGAATTAGGGGGAATCGGTTGGGYGCCGTYGCCGAGTTTCCGGTGCTTCATCTCCGGCGCCGGAATGCCGAGTGGGTCCCACTTGTAAGTTACTCATCTTCTGATGCTTGTTAGTGTTTGTGCAATGTCGTTTTACyGTGCTAATTTGATAGTAGAAGATTCCGTAGGCAGTCGAT[A/C]ACTTTGTTAGTAGAAGATTCAATGGCTAATASTTAGTAGTATGATTGCTTCAAAGCCATGAGCAAATTTGCCTTGGAAGAGTGGAGCTTTAGTGCAAGGG	Andrea P & David C	Rvi15-9C10T7_M264
Scab resistance	Rvi15/Vr2	2	Rvi15-9C10T7_S296	AHBKGG9	G/C	TTGAGTGTTCGGACTGATGGGAAGGGCAAATTCAAGGGCATTAAGTTCTCGTCGAGGTACAGAGCGAGTATACTGACCGAGTTGCACAGAATTAGGGGGAATCGGTTGGGYGCCGTYGCCGAGTTTCCGGTGCTTCATCTCCGGCGCCGGAATGCCGAGTGGGTCCCACTTGTAAGTTACTCATCTTCTGATGCTTGTTAGTGTTTGTGCAATGTCGTTTTACyGTGCTAATTTGATAGTAGAAGATTCCGTAGGCAGTCGATmACTTTGTTAGTAGAAGATTCAATGGCTAATA[G/C]TTAGTAGTATGATTGCTTCAAAGCCATGAGCAAATTTGCCTTGGAAGAGTGGAGCTTTAGTGCAAGGG	Andrea P & David C	Rvi15-9C10T7_S296
Scab resistance	Rvi15/Vr2	2	Rvi15-9C10T7_Y224	AHCTENH	C/T	TTGAGTGTTCGGACTGATGGGAAGGGCAAATTCAAGGGCATTAAGTTCTCGTCGAGGTACAGAGCGAGTATACTGACCGAGTTGCACAGAATTAGGGGGAATCGGTTGGGYGCCGTYGCCGAGTTTCCGGTGCTTCATCTCCGGCGCCGGAATGCCGAGTGGGTCCCACTTGTAAGTTACTCATCTTCTGATGCTTGTTAGTGTTTGTGCAATGTCGTTTTAC[C/T]GTGCTAATTTGATAGTAGAAGATTCCGTAGGCAGTCGATMACTTTGTTAGTAGAAGATTCAATGGCTAATASTTAGTAGTATGATTGCTTCAAAGCCATGAGCAAATTTGCCTTGGAAGAGTGGAGCTTTAGTGCAAGGG	Andrea P & David C	Rvi15-9C10T7_Y224
Scab resistance	Rvi2	2	Rvi2_region53_M417	AHD2CTP	G/T	GGGGCGTGAGTGGTCGGAAAATTTTTCTAAAAAYATKGGGATGTTCMTGAGGYTGTGTAGGTCATGGTGGTATATTCAAATACCTCATTTGAGCATTGTATGAGAAGTTAATCCCTAGTTTTGTGTATGTGCTTTAAATAACGTTTATTYAGTTATTTCGCATATAGGTGAGATCTATCCTGAGGACGAGCGCCATCAATCGARGCTCGGGGGCTACGAYCCTTCGACATATCAGTGARTGGGCTTTTGGTTTTTCGTATATACATATTTACTTGATATTTTTCCCAGAAAATGAATTTGAATGATTATATGTTTTGAAATGCCATGCAAAGTATATGCCTATTTTATCTATGSATTAGTAGTTGCATATATTTATGATTGGTGTTGCGGACGCACAGG…	Andrea P	FBsnRvi2-1_M417
Scab resistance	Rvi2	2	Rvi2-1_R239	AHFBAZX	A/G	GGGGCGTGAGTGGTCGGAAAATTTTTCTAAAAAYATKGGGATGTTCMTGAGGYTGTGTAGGTCATGGTGGTATATTCAAATACCTCATTTGAGCATTGTATGAGAAGTTAATCCCTAGTTTTGTGTATGTGCTTTAAATAACGTTTATTYAGTTATTTCGCATATAGGTGAGATCTATCCTGAGGACGAGCGCCATCAATCGARGCTCGGGGGCTACGAYCCTTCGACATATCAGTGA[A/G]TGGGCTTTTGGTTTTTCGTATATACATATTTACTTGATATTTTTCCCAGAAAATGAATTTGAATGATTATATGTTTTGAAATGCCATGCAAAGTATATGCCTATTTTATCTATGSATTAGTAGTTGCATATATTTATGATTGGTGTTGCGGACGCA…	Andrea P & David C	Rvi2-1_R239
Scab resistance	Rvi2	2	Rvi2-4_R531	AHGJ855	A/G	CGATCCGATCCGATCGTAGAAGTACCGGACKGTCCGTCGGAGCTGTTTCTCCTGGAGCGCGTACACCGAGTYAAGAGTGGTGTTGCTGAGCATTTTCAGCACRTAAACTTTCCTCAGCATCCGCCACTCCGGTCCGTACGGGGTTCACACGATGTTGAATCCCCTGTACGACGCGACCCGACCCGCRGAGGKGACGTCGCGGTTGGCGAAGGTGMTGTCWTGGTCCTTGAGAATCTCGCGAGCTGAGGAAGGGGAGGTGACTACAACGCCGACGATGTTGCYGAGGYGGAGCTTGAAGATGGGGCCGTATGATTGAGCCAGGCCGGCGAAGTAGGAGTGGAGTTCTGGGTCGAGGGAGAGGAGGTTCCCGAGCAAGGGCAGGGCCCGTGGGCCGGGTGG…	Andrea P & David C	Rvi2-4_R531
Scab resistance	Rvi2	2	Rvi2-6_R332	AHHS7CD	A/G	GAGCTACCTCTTGTGTTATTCATTGAAACCCTAGCCACAAAGCCATGTTCATGCATCAAACACCTAATCATTGCATATTAGGGTAGCATTGTCTTCATGGTTTTATTTTTATTTGGTAGTCAAGTTTCAAATMTTTAAACTGATGTCTTTTTGGATTCGTGTCAATTTYATCTTTCAAGTGTTTGAYTAGTGAAACTGACTAGACAATMGAAACCGKMTTTACATCAACTTCATCATAACATCATTTGCATAAGTTGATTGGATTTCACTGCCACAAGGTGAAGAGCTCAAGATGAGCTGCCACTTCATGAAGACTAAAAGAATCCATCTC[A/G]TGAAAGGCAAGGTTGCACAAAGGTACAAGCTGYTRGGGGTGGGTTCAAAAAACCGAAAACCGA…	Andrea P & David C	Rvi2-6_R332
Scab resistance	Rvi2	2	Rvi2-7_W242	AHI15IL	A/T	CTCTCTCCCTCCCTGTCTCTCTTCTCTCTCTGCTCGCTCGCTCTCTCTGTCCCGACGRCATGGTCTCAGRCTCTGTCTGCCTGAAAGACGTAAGACRTCAAATCCAATATCCAATATGGAATGTCACGTAATCAAATTTGTGTGTAGGATCCAGCTCCAACCAATATGTCAATTTTACGTGGATTAACATGAGTTTTCATATGTTAAATTTGACATATGAGAATGTGATGTCAATTTTTTT[A/T]TTTATTATTTGGCCAAATTARATAAATGATCTATGTGGTCATATGGTATYCGGAATATAGCCTATATGCTAAAAAAACTCGAATTTAAACCCTTGTGGTGTACTCTGTTAGCAAATTTAGTCCAAAAATGATTTTTTCGTTAACTATMTGTTA…	Andrea P & David C	Rvi2-7_W242
Scab resistance	Rvi2	2	Rvi2-8_M417	AHKA3OT	A/C	GGGGCGTGAGTGGTCGGAAAATTTTTCTAAAAAYATKGGGATGTTCMTGAGGYTGTGTAGGTCATGGTGGTATATTCAAATACCTCATTTGAGCATTGTATGAGAAGTTAATCCCTAGTTTTGTGTATGTGCTTTAAATAACGTTTATTYAGTTATTTCGCATATAGGTGAGATCTATCCTGAGGACGAGCGCCATCAATCGARGCTCGGGGGCTACGAYCCTTCGACATATCAGTGARTGGGCTTTTGGTTTTTCGTATATACATATTTACTTGATATTTTTCCCAGAAAATGAATTTGAATGATTATATGTTTTGAAATGCCATGCAAAGTATATGCCTATTTTATCTATGSATTAGTAGTTGCATATATTTATGATTGGTGTTGCGGACGCACAGG…	Andrea P & David C	Rvi2-8_M417
Scab resistance	Rvi3	4	S4_K22736301	AHPAWDP	T/G	agtttttccgggtgcaatgacatttgtagggcaacaaacatttcattctgcattggtgggttaccacttgaatgctcgtttagagagccctgcatatttgttgcatctgta[g/t]tggcacyaggttgaagatttggagaagatgaagtaagtacatttctaaccggtgaagattctggttcctcaactttgacggggaaagaaatgctgttgctcgctatgtga	David C	S4_K22736301
Scab resistance	Rvi3	4	S4_M24705633	AHQJUJX	A/C	acttctttttcaatatgtaggtttactaccaggtaaccatgaacaacaccaccatatcctatgcaagagaagcccaattacccaaagtgtcaagaaatcttagttgcacta[a/c]gcacatgcccatttcaattgagatgtaagcgccattaaagtttgtatcactgccactggactattcatattttctaatttacctaagctccactataccatatgtatttg	David C	S4_M24705633
Scab resistance	Rvi3	4	S4_R22444934	AHRSSP5	A/G	ttgcaatatgtgtcttgatatatgttgttcaacacgtttcaggacttattatttctacgagtttggtgtgcaagaacagcatgcagcgcttgtagctgctgttaacggtgg[a/g]aaggtttgtcaacacgtagtttcgaaacattcaaacccctamctttgaacttgaatactacaatctcatagaatygttcgcgcaaaggtttctatatcttcgtcawstta	David C	S4_R22444934
Scab resistance	Rvi3	4	S4_R22535545	AHS1QWD	A/G	caatgarctagaccgtggcagcccggcctacctaagwttgagygggaaagaagtccacagccttggcgatgttgtccytttcaygaacaaattgtacaccggggacttgca[a/g]aaacgcrttggaatcacaacggggataaccctattgatccaacactatccggagaagatcaatagtggagatcgatacgagggtatctacagcttcaactttggagacta	David C	S4_R22535545
Scab resistance	Rvi3	4	S4_R22561770	AHUAO2L	A/G	caaaaccgcccacggaattcccaattccggctcgaattccctgaattgggcaaatgggttgtcgtcatcgtcgtccttgtcgtctatggtttcgtcgtcggcggcctcggt[a/g]tcggatggggattcgagaggggtgaggccggcgttcgtgttcgttgtagacgcttgcacgcccggggacgagcttggagttctgaaaaatgagctcttgcttgttgtgga	David C	S4_R22561770
Scab resistance	Rvi3	4	S4_R22721144	AHVJM8T	A/G	atgtgaaactgaaaattttattggtacaacacggtaagttaatagctgcaacaacaataacaaaaccgtatctcactatgtggagtcggttgtatgaatcctgaaatgcc[a/g]ttgtgttcggttttgtgctaaatcttccygttaaccacaactggaaaagcacaggattggccttaacgggagatttgagacacattcctcatgcatttcttgccaacacat	David C	S4_R22721144
Scab resistance	Rvi3	4	S4_Y22684914	AHWSLE1	C/T	gcaagggagatgagagagcagccctctcacttgttaaagatttgcagggcaagcctggtggcctcagatgcttyggtgctgctaggcaggtttttccaaactckcactccg[t/c]ttagtcagttttgyattctttaactygaaagaagygcttccagaaagcgtttgtgagcagaagtgctttctagagcgcatttccraaaggraccgtgccttgatgctgcs	David C	S4_Y22684914
Scab resistance	Rvi3	4	S4_Y24706726	AHX1JK9	C/T	gcatattttaacaacaacaacaacataaaaggagaatctttactatcccctcaagcgaaaccaatcatttgttcaaaacccagtcttgatcatgcaagtatacaacaacaa[c/t]aacaaagccttttcccactaagtggggtcggctatcatgcaagtatattgcaaaaaaaaaatccaacaaccaattgaattaaatttaaaatcgacccgactcgtgcaaaa	David C	S4_Y24706726
Scab resistance	Rvi4	2	Rvi4-1_K146	AHLJ1U1	T/G	TTACTCAATTCAGACTTTAGCCAAAAAATCTCATGTTTACTGCCAGTGTTTGAAGATCTTCTCTTCTATTACAAAGAAGGGGAATGTTGACTGGATTAAGTTTATGGATTACATATTTTGGATTCTATATTGGTKAACAGCTTGC[T/G]AGTGTTTAGATGCAGGTGTAACATTGATGAAATATAAGTGTTATCTAAAATTCATTTTGATTTTCAGACTCTCAAACTTTCTGCACCTATTGCGACTGGTCTTATCTTGGT	Andrea P & David C	Rvi4-1_K146
Scab resistance	Rvi4	2	TNL1_R131	AHMSZ09	A/G	CAGCCTCTTCCTGACATGTGAAGGATCAGCGTGAGAGATTAAGGTGTATTAATTAAGTATGTTAATTAGAGTATTACAACTTAAATCTTGACAAGTAGGTGAATAATTACCTATTATTAGCGCTTTGAAG[A/G]TGGTGGCCAGACAAATTTGCAGCTTCTGTGAGAGCCTCTCTCCACTGCTTTACCCTTTCTTGTTTAGCTTTACGTTTCTCGTCATCTTTTTCTTCACAGATGTCCGTTTCGTGTTTCTGAAATGCTTCAGCTAAATCTCCGTCCTGCTTCCTGACATGCGAAGGATCAACGTGATAGAATATTGGCAMAACATGCCCCAGTTTGCCTCTGCACTCCATGATCTTCACCAGCTCGTCAAGACACCAACTCGAATCCGCATACCTC…	Andrea P & David C	TNL1_R131
Scab resistance	Rvi4	2	TNL1_R202	AHN1X7H	C/T	CAGCCTCTTCCTGACATGTGAAGGATCAGCGTGAGAGATTAAGGTGTATTAATTAAGTATGTTAATTAGAGTATTACAACTTAAATCTTGACAAGTAGGTGAATAATTACCTATTATTAGCGCTTTGAAGgTGGTGGCCAGACAAATTTGCAGCTTCTGTGAGAGCCTCTCTCCACTGCTTTACCCTTTCTTGTTTAGCTT[T/C]ACGTTTCTCGTCATCTTTTTCTTCACAGATGTCCGTTTCGTGTTTCTGAAATGCTTCAGCTAAATCTCCGTCCTGCTTCCTGACATGCGAAGGATCAACGTGATAGAATATTGGCAMAACATGCCCCAGTTTGCCTCTGCACTCCATGATCTTCACCAGCTCGTCAAGACACCAACTCGAATCCGCATACCTC…	Andrea P & David C	TNL1_R202
Scab resistance	Rvi6	1	M18_Y32	AHVJM8S	C/T	TAGGTTGAGTTTAGAGGTGGCGAGGGCTTGA[C/T]AGTTCCCGATTTTATTTTTGTTTTCTATTTTATTTATGAATTTATTTATTTATTTATTTATTTTTATGTTTTTTTTGAAGTTATTTTTTATTATTGGTGTCCAAGTAAGCTAAAAAGCGGGACCTATTGTTGCCACATGTACATTTACCGAAAAATTAAATGGGGTTTAATAGATATGACATTTTCAATAGGTTAGATACTTATTTAGAATGTTTTAAAAGGATGAGACAAATTTAGAATGACACTAAATAGTTGGGGGTTTTAAATATTTAATCCAAAAATTTTTGTGATAGAATTTTGTGGATTTCATAGACTTTTATTGAATATTAGAAACTCAAATTTACAGACTTTTCAATAATAGAC…	Andrea P & David C	M18_Y32
Scab resistance	Rvi6	1	M8S_R156	AHWSLE0	A/G	TGTGTGGAAAGGAAACATCGTCATCTAGTTGAGACAGCTAGAACTTTATTGGTTTAATCTCATGTTCCTCACCAATATTGGGTTGAAGCCTTCACGACTGCACTATATCTCATTAATARATTGyCAATCTCTGGGATTTCACAATCACCTTAGCA[A/G]TTATTATTTCATATAGTTCCAGATTACTCAAGGCTCRAAGTCTTTGGTTGTTTGTACTTTCCATGGTTAAAACCTTATGTGTGCTCCAAACTTGATGGGAAA	Andrea P & David C	M8S_R156
Scab resistance	Rvi6	1	M8S_R193	AHX1JK8	A/G	TGTGTGGAAAGGAAACATCGTCATCTAGTTGAGACAGCTAGAACTTTATTGGTTTAATCTCATGTTCCTCACCAATATTGGGTTGAAGCCTTCACGACTGCACTATATCTCATTAATARATTGyCAATCTCTGGGATTTCACAATCACCTTAGCArTTATTATTTCATATAGTTCCAGATTACTCAAGGCTC[A/G]AAGTCTTTGGTTGTTTGTACTTTCCATGGTTAAAACCTTATGTGTGCTCCAAACTTGATGGGAAA	Andrea P & David C	M8S_R193
Scab resistance	Rvi6	1	Rvi6_42M10SP6_Y124	AHZAHRG	C/T	TGTGTGGAAAGGAAACATCGTCATCTAGTTGAGACAGCTAGAACTTTATTGGTTTAATCTCATGTTCCTCACCAATATTGGGTTGAAGCCTTCACGACTGCACTATATCTCATTAATARATTG[C/T]CAATCTCTGGGATTTCACAATCACCTTAGCARTTATTATTTCATATAGTTCCAGATTACTCAAGGCTCRAAGTCTTTGGTTGTTTGTACTTTCCATGGTTAAAACCTTATGTGTGCTCCAAACTTGATGGGAAA	Andrea P	M8S_Y124
Type 2 red flesh	MYB110	17	S17_R24968227	AH5I8ML	A/G	cttccatgagctttgcgaaggcatataagaggaatttacaaattacaacctgaaaagcggatagttc[g/a]tataaggcgtcataggcgtgaagagaaagcttcttcaatatattttcttaggaaaaagaaagtatttcaaaatcgtctcttgcacagatagaaatggaggtcrgggttcccacagcaccgcggcaattcaattagccaaaaaaatatgcttaagcaggttcttgctgagcacgcctgctggg	David C	S17_R24968227
Type 2 red flesh	MYB110	17	S17_Y24974945	AH6R6ST	C/T	accttaagggcagatttayaaatggatggttcagtaagattaaaatcaatacctccaaaatcttccacagtagtgaggargaccttcttcttaacaatgccactcttactccttgtttgcattgggtgcatattcaaagatggta[t/c]tgaagaaattacttgaagaYtgtcaggtctaaagtcaaggtccacaKggatgtgggaagatgagtgtgcagcattagagatatttggagaagtaggaagtggatctgagttaaggtttaaakgattggactttgagataggtgatatagragaaggagaaccaatgtcakgaggtaaaattatgggagactmtggatgtgtaga	David C	S17_Y24974945
Type 2 red flesh	MYB110	17	S17_Y24974945c	AH704Y1	C/T	accttaagggcagatttayaaatggatggttcagtaagattaaaatcaatacctccaaaatcttccacagtagtgaggargaccttcttcttaacaatgccactcttactccttgtttgcattgggtgcatattcaaagatggta[t/c]tgaagaaattacttgaagactgtcaggtctaaagtcaaggtccacaKggatgtgggaagatgagtgtgcagcattagagatatttggagaagtaggaagtggatctgagttaaggtttaaakgattggactttgagataggtgatatagragaaggagaaccaatgtcakgaggtaaaattatgggagactmtggatgtgtaga	David C	S17_Y24974945c
Type 2 red flesh	MYB110	17	S17_Y24974945t	AH89249	C/T	accttaagggcagatttayaaatggatggttcagtaagattaaaatcaatacctccaaaatcttccacagtagtgaggargaccttcttcttaacaatgccactcttactccttgtttgcattgggtgcatattcaaagatggta[t/c]tgaagaaattacttgaagattgtcaggtctaaagtcaaggtccacaKggatgtgggaagatgagtgtgcagcattagagatatttggagaagtaggaagtggatctgagttaaggtttaaakgattggactttgagataggtgatatagragaaggagaaccaatgtcakgaggtaaaattatgggagactmtggatgtgtaga	David C	S17_Y24974945t
Type 2 red flesh	MYB110	17	S17_Y24974965	AHABIA2	C/T	accttaagggcagatttayaaatggatggttcagtaagattaaaatcaatacctccaaaatcttccacagtagtgaggargaccttcttcttaacaatgccactcttactccttgtttgcattgggtgcatattcaaagatggtaytgaagaaattacttgaaga[C/T]tgtcaggtctaaagtcaaggtccacaKggatgtgggaagatgagtgtgcagcattagagatatttggagaagtaggaagtggatctgagttaaggtttaaakgattggactttgagataggtgatatagragaaggagaaccaatgtcakgaggtaaaattatgggagactmtggatgtgtaga	David C	S17_Y24974965
Type 2 red flesh	MYB110	17	S17_Y24974992	AHBKGHA	G/T	accttaagggcagatttayaaatggatggttcagtaagattaaaatcaatacctccaaaatcttccacagtagtgaggargaccttcttcttaacaatgccactcttactccttgtttgcattgggtgcatattcaaagatggtaytgaagaaattacttgaagaYtgtcaggtctaaagtcaaggtccaca[T/G]ggatgtgggaagatgagtgtgcagcattagagatatttggagaagtaggaagtggatctgagttaaggtttaaakgattggactttgagataggtgatatagragaaggagaaccaatgtcakgaggtaaaattatgggagactmtggatgtgtaga	David C	S17_Y24974992
Vitamin C	GGP1	11	MdGGP1_885	AHD2CTQ	T/C	ATGATTCACAATATGCAGAATTCTCTTACGGGAAGCTTCGGAGATGAAGTGAGAATTTTGGGTTTTATGGATTATGATGTTGAGATGTTGTCCTTGCGGTTGGGAAATTTCCTACGGTGGACGGTTGCGTTTGTGATAAAACAAAGGGGTAAGACCCAGGTTCGACGAGTTGTAGACATCACGGCTATACACGGAGCTCCTYGGCCGCTCATTCATGTCCGGGCTGTCCGACGAAAGGGTTGTGTAATTGAGAGCAACCCTTCGCCGCACGGCGGGCGTGGCGCTTTGCCTTCCGAAGGCGGTAGCCCCTCCGACCTGCTCTTCCTSGCTGGTGGCGAGRGAGAAAGAAGGGGAGGGAGCATGATGTTGAGGATCAAGAGGGTTCCCACCGTCGTTTCG…	David C	MdGGP1_885
Vitamin C	GGP3	10	MdGGP3_211	AHCTENI	T/C	attcgatactggataatggttgtgttggaggcatttcgtgtgtgcacgaagaagaaggaggagaagaaggagaagaacagagtgtattggattctattcttcttgcgcaggtacgg[t/c]tcattacaaactataagttataaccttgatagttctagacttttgtccttgttttatgtgttttttcccaatttggcagtgggaagatcgaatgtggaaaggtctgttcagat	David C	MdGGP3_211
Woolly apple aphid resistance	Ermis	7	GDsnp01994	AHFBAZY	C/T	CAACGATGAGTTTTCGATTACTCGAAACTGCACNATCAGAGTTGCATTACACATAAATNTCTTAAGAACATGGAAGCTGCACCCGAAATCACGAGTTAAT[c/t]GCGGTGACAAAGTACTTCATTAACCGTTAAACACAACGAGAAAACTACTNAACAACNTTTGCACGCACGAGAGATATTGCTCTGCTACGATTAAAACAAA	David C & Sue G	GDsnp01994
