# Supplementary material for: Validation of SNP markers for fruit quality and disease resistance loci in apple (Malus × domestica Borkh.) using the OpenArray® platform
Source: Hortic Res. 2019 Mar 1;6:30. doi: 10.1038/s41438-018-0114-2 (PMC6395728; doi:10.1038/s41438-018-0114-2)
Supplement: Supplementary file 6 — Supplemental Table 2: a) Plant material used for screening using the IRSCOA v1.0 assays. b) Breeding founders involved in the plant material used for phenotypic measurements and marker validation [file 41438_2018_114_MOESM6_ESM.xlsx]

## Sheet: Suppl Table 2a
Plant ID	Expected resistance	Group
M. floribunda 821	Vf+	Commercial cultivars
Prima	Vf+	Commercial cultivars
Akane		Commercial cultivars
Alexander		Commercial cultivars
Blenheim Orange		Commercial cultivars
Braeburn		Commercial cultivars
Cox's Orange Pippin		Commercial cultivars
Falstaff		Commercial cultivars
Fiesta		Commercial cultivars
French Crab		Commercial cultivars
Fuji		Commercial cultivars
Gala		Commercial cultivars
Golden Delicious		Commercial cultivars
Golden Russet		Commercial cultivars
Granny Smith		Commercial cultivars
Grimes Golden		Commercial cultivars
Honeycrisp		Commercial cultivars
Idared		Commercial cultivars
Kent		Commercial cultivars
Kidd's Orange Red		Commercial cultivars
Lady Hamilton		Commercial cultivars
Northern Spy		Commercial cultivars
Orin		Commercial cultivars
PremA153		Commercial cultivars
PremA17		Commercial cultivars
PremA280 (Sweetie)		Commercial cultivars
Ralls Janet		Commercial cultivars
Raritan		Commercial cultivars
Red Delicious		Commercial cultivars
Red Dougherty		Commercial cultivars
Rome Beauty		Commercial cultivars
Royal Gala		Commercial cultivars
Sciearly		Commercial cultivars
Scifresh		Commercial cultivars
Sciglo (GS330)		Commercial cultivars
Scigold		Commercial cultivars
Scilate		Commercial cultivars
Scired		Commercial cultivars
Sciros		Commercial cultivars
Splendour		Commercial cultivars
Worcester Pearmain		Commercial cultivars
ILPDP	Vbj-	Mapping populations
ILPEK	Vbj-	Mapping populations
ILPDN	Vbj+	Mapping populations
ILPE6	Vbj+	Mapping populations
BY15	Vh2-	Mapping populations
BY16	Vh2-	Mapping populations
BY3	Vh2+	Mapping populations
BY4	Vh2+	Mapping populations
Q10	Vh3-	Mapping populations
Q11	Vh3-	Mapping populations
Q62	Vh3+	Mapping populations
Q65	Vh3+	Mapping populations
BF381	Vh4-	Mapping populations
BF382	Vh4-	Mapping populations
BF384	Vh4+	Mapping populations
BF387	Vh4+	Mapping populations
AJ157	MR5+	Mapping populations
AJ59	MR5+	Mapping populations
AJ85	MR5-	Mapping populations
AJ92	MR5-	Mapping populations
App1NHBV.01	Pl2+	PFR advanced selection
App1NHCF.01	Pl2+	PFR advanced selection
App1NHBW.01	Vf+	PFR advanced selection
App1NHCC.01	Vf+	PFR advanced selection
App1NHCE.01	Vf+	PFR advanced selection
App1NHCG.01	Vf+	PFR advanced selection
App1NHCK.01	Vf+	PFR advanced selection
App1NHCL.01	Vf+	PFR advanced selection
App1NHDB.01	Vf+	PFR advanced selection
App1NHDH.01	Vf+	PFR advanced selection
App1NHEK.01	Vf+	PFR advanced selection
App1NHEY.01	Vf+	PFR advanced selection
App1NHEZ.01	Vf+	PFR advanced selection
App1NHF0.01	Vf+	PFR advanced selection
App1NHBY.01	Vf+	PFR advanced selection
App1NHC6.01	Vf+ Pl2+	PFR advanced selection
App1NHC8.01	Vf+ Pl2+	PFR advanced selection
App1NHCB.01	Vf+ Pl2+	PFR advanced selection
App1NHD2.01	Vf+ Pl2+	PFR advanced selection
App1NHCM.01	Vh2+	PFR advanced selection
App1NHDC.01	Vh2+	PFR advanced selection
App1NHDD.01	Vh2+	PFR advanced selection
App1NHBA.01		PFR advanced selection
App1NHBB.01		PFR advanced selection
App1NHBC.01		PFR advanced selection
App1NHBD.01		PFR advanced selection
App1NHBE.01		PFR advanced selection
App1NHBF.01		PFR advanced selection
App1NHBG.01		PFR advanced selection
App1NHBH.01		PFR advanced selection
App1NHBJ.01		PFR advanced selection
App1NHBL.01		PFR advanced selection
App1NHBM.01		PFR advanced selection
App1NHBP.01		PFR advanced selection
App1NHBR.01		PFR advanced selection
App1NHBS.01		PFR advanced selection
App1NHBT.01		PFR advanced selection
App1NHBX.01		PFR advanced selection
App1NHC0.01		PFR advanced selection
App1NHC1.01		PFR advanced selection
App1NHC2.01		PFR advanced selection
App1NHC3.01		PFR advanced selection
App1NHC4.01		PFR advanced selection
App1NHCA.01		PFR advanced selection
App1NHCH.01		PFR advanced selection
App1NHCJ.01		PFR advanced selection
App1NHCN.01		PFR advanced selection
App1NHCP.01		PFR advanced selection
App1NHCR.01		PFR advanced selection
App1NHCS.01		PFR advanced selection
App1NHCT.01		PFR advanced selection
App1NHCV.01		PFR advanced selection
App1NHCW.01		PFR advanced selection
App1NHCX.01		PFR advanced selection
App1NHCY.01		PFR advanced selection
App1NHCZ.01		PFR advanced selection
App1NHD0.01		PFR advanced selection
App1NHD1.01		PFR advanced selection
App1NHD3.01		PFR advanced selection
App1NHD4.01		PFR advanced selection
App1NHD5.01		PFR advanced selection
App1NHD6.01		PFR advanced selection
App1NHD7.01		PFR advanced selection
App1NHD8.01		PFR advanced selection
App1NHD9.01		PFR advanced selection
App1NHDA.01		PFR advanced selection
App1NHDE.01		PFR advanced selection
App1NHDF.01		PFR advanced selection
App1NHDG.01		PFR advanced selection
App1NHDJ.01		PFR advanced selection
App1NHDK.01		PFR advanced selection
App1NHDL.01		PFR advanced selection
App1NHEG.01		PFR advanced selection
App1NHEH.01		PFR advanced selection
App1NHEJ.01		PFR advanced selection
App1NHEL.01		PFR advanced selection
App1NHEM.01		PFR advanced selection
App1NHEN.01		PFR advanced selection
App1NHER.01		PFR advanced selection
App1NHET.01		PFR advanced selection
App1NHEW.01		PFR advanced selection
App1NHF5.01	Vf+ Vh2+	Validation family
App1NHFC.01	Vf+ Vh2+	Validation family
App1NHFD.01	Vf+ Vh2+	Validation family
App1NHFE.01	Vf+ Vh2+	Validation family
App1NHFF.01	Vf+ Vh2+	Validation family
App1NHFJ.01	Vf+ Vh2+	Validation family
App1NHFK.01	Vf+ Vh2+	Validation family
App1NHHA.01	Vf+ Vh2+	Validation family
App1NHHB.01	Vf+ Vh2+	Validation family
App1NHHJ.01	Vf+ Vh2+	Validation family
App1NHFB.01	Vf+ Vh2+	Validation family
App1NHFN.01	Vf+ Vh2+	Validation family
App1NHFW.01	Vf+ Vh2+	Validation family
App1NHH0.01	Vf+ Vh2+	Validation family
App1NHH1.01	Vf+ Vh2+	Validation family
App1NHH2.01	Vf+ Vh2+	Validation family
App1NHHD.01	Vf+ Vh2+	Validation family
App1NHHH.01	Vf+ Vh2+	Validation family
App1NHHP.01	Vf+ Vh2+	Validation family
App1NHHR.01	Vf+ Vh2+	Validation family
App1NHF1.01	Vf+ Vh2+ Pl2+	Validation family
App1NHF2.01	Vf+ Vh2+ Pl2+	Validation family
App1NHF3.01	Vf+ Vh2+ Pl2+	Validation family
App1NHF4.01	Vf+ Vh2+ Pl2+	Validation family
App1NHF6.01	Vf+ Vh2+ Pl2+	Validation family
App1NHF7.01	Vf+ Vh2+ Pl2+	Validation family
App1NHF8.01	Vf+ Vh2+ Pl2+	Validation family
App1NHF9.01	Vf+ Vh2+ Pl2+	Validation family
App1NHFA.01	Vf+ Vh2+ Pl2+	Validation family
App1NHFG.01	Vf+ Vh2+ Pl2+	Validation family
App1NHFH.01	Vf+ Vh2+ Pl2+	Validation family
App1NHFL.01	Vf+ Vh2+ Pl2+	Validation family
App1NHFM.01	Vf+ Vh2+ Pl2+	Validation family
App1NHFP.01	Vf+ Vh2+ Pl2+	Validation family
App1NHFR.01	Vf+ Vh2+ Pl2+	Validation family
App1NHFS.01	Vf+ Vh2+ Pl2+	Validation family
App1NHFT.01	Vf+ Vh2+ Pl2+	Validation family
App1NHFV.01	Vf+ Vh2+ Pl2+	Validation family
App1NHFX.01	Vf+ Vh2+ Pl2+	Validation family
App1NHFY.01	Vf+ Vh2+ Pl2+	Validation family
App1NHG0.01	Vf+ Vh2+ Pl2+	Validation family
App1NHG1.01	Vf+ Vh2+ Pl2+	Validation family
App1NHG2.01	Vf+ Vh2+ Pl2+	Validation family
App1NHG3.01	Vf+ Vh2+ Pl2+	Validation family
App1NHH3.01	Vf+ Vh2+ Pl2+	Validation family
App1NHH4.01	Vf+ Vh2+ Pl2+	Validation family
App1NHH5.01	Vf+ Vh2+ Pl2+	Validation family
App1NHH6.01	Vf+ Vh2+ Pl2+	Validation family
App1NHH7.01	Vf+ Vh2+ Pl2+	Validation family
App1NHH8.01	Vf+ Vh2+ Pl2+	Validation family
App1NHH9.01	Vf+ Vh2+ Pl2+	Validation family
App1NHHC.01	Vf+ Vh2+ Pl2+	Validation family
App1NHHE.01	Vf+ Vh2+ Pl2+	Validation family
App1NHHF.01	Vf+ Vh2+ Pl2+	Validation family
App1NHHG.01	Vf+ Vh2+ Pl2+	Validation family
App1NHHK.01	Vf+ Vh2+ Pl2+	Validation family
App1NHHL.01	Vf+ Vh2+ Pl2+	Validation family
App1NHHM.01	Vf+ Vh2+ Pl2+	Validation family
App1NHHN.01	Vf+ Vh2+ Pl2+	Validation family
App1NHG6.01		Validation family
App1NHG9.01		Validation family
App1NHGA.01		Validation family
App1NHGF.01		Validation family
App1NHGG.01		Validation family
App1NHGR.01		Validation family

## Sheet: Suppl Table 2b
Founding cultivars
Advanced selections and commercial cultivars (backward BLUP values calculated)	Parents (average phenotypic values calculated)	Validation families
Akane	Akane	Braeburn
Alexander	Alexander	Cox's Orange Pippin
Baujaude	Baujaude	Delicious
Braeburn	Blenheim Orange	Edward VII
Cox's Orange Pippin	Braeburn	Falstaff
Crandall	Cox's Orange Pippin	Fuji
Cripp's Pink	Crandall	Gala
Delicious	Delicious	Giant Limb Starking
Edward VII	Edward VII	Golden Delicious
Falstaff	Falstaff	Granny Smith
Fiesta	Fiesta	Idared
Fuji	Fuji	James Grieve
Gala	Gala	Jonathan
Giant Limb Starking	Giant Limb Starking	Jonored
Golden Delcious	Golden Delicious	Lane's Price Albert
Granny Smith	Golden Noble	M. floribuna 821
Grimes Golden	Golden Russet	M. robusta
Honeycrisp	Granny Smith	M. zumi
Idared	Grimes Golden	McIntosh
James Grieve	Honeycrisp	Raritan
Jonathan	Idared	Red Dougherty
Jonored	James Grieve	Rome Beauty
Kent	Jonathan	Royal Gala
Lane's Price Albert	Jonored	Russian apple R12740
M. floribuna 821	Kent	Splendour
M. robusta	Kidd's Orange Red	Wealthy
M. zumi	Lady Hamilton	Worcester Pearmain
McIntosh	Lane's Price Albert
Melba	M. floribuna 821
Orin	M. robusta
Prima	M. zumi
Raritan	McIntosh
Red Delicious	Melba
Red Dougherty	Northern Spy
Redfield	Orin
Redfree	Prima
Rome Beauty	Ralls Janet
Royal Gala	Raritan
Russian apple R12740	Red Delicious
Sangrado	Red Dougherty
Splendour	Redfree
Wealthy	Rome Beauty
Worcester Pearmain	Royal Gala
	Russian apple R12740
	Splendour
	Wealthy
	Worcester Pearmain
