# Supplementary material for: Validation of SNP markers for fruit quality and disease resistance loci in apple (Malus × domestica Borkh.) using the OpenArray® platform
Source: Hortic Res. 2019 Mar 1;6:30. doi: 10.1038/s41438-018-0114-2 (PMC6395728; doi:10.1038/s41438-018-0114-2)
Supplement: Supplementary file 8 — Supplemental Table 4: Cluster plots of the IRSCOA v1.0 assays [file 41438_2018_114_MOESM8_ESM.xlsx]

## Sheet: Plots
AH0JFXM					AH0JFXN					AH0JFXO					AH0JFXP
AH1SD3T					AH1SD3U					AH1SD3V					AH1SD3W
AH1SD3X					AH21B91					AH21B92					AH21B93
AH21B94					AH21B95					AH4AAF9					AH4AAGA
AH4AAGB					AH4AAGC					AH4AAGD					AH5I8MH
AH5I8MI					AH5I8MJ					AH5I8MK					AH5I8ML
AH6R6SP					AH6R6SQ					AH6R6SR					AH6R6SS
AH6R6ST					AH704Y0					AH704Y1					AH704YX
AH704YY					AH704YZ					AH89245					AH89246
AH89247					AH89248					AH89249					AHABIA0
AHABIA1					AHABIA2					AHABIAY					AHABIAZ
AHBKGG6					AHBKGG7					AHBKGG8					AHBKGG9
AHBKGHA					AHCTENE					AHCTENF					AHCTENG
AHCTENH					AHCTENI					AHD2CTM					AHD2CTN
AHD2CTO					AHD2CTP					AHD2CTQ					AHFBAZU
AHFBAZV					AHFBAZW					AHFBAZX					AHFBAZY
AHGJ852					AHGJ853					AHGJ854					AHGJ855
AHHS7CA					AHHS7CB					AHHS7CC					AHHS7CD
AHI15II					AHI15IJ					AHI15IK					AHI15IL
AHKA3OQ					AHKA3OR					AHKA3OS					AHKA3OT
AHLJ1U0					AHLJ1U1					AHLJ1UY					AHLJ1UZ
AHMSZ06					AHMSZ07					AHMSZ08					AHMSZ09
AHN1X7E					AHN1X7F					AHN1X7G					AHN1X7H
AHPAWDM					AHPAWDN					AHPAWDO					AHPAWDP
AHQJUJU					AHQJUJV					AHQJUJW					AHQJUJX
AHRSSP2					AHRSSP3					AHRSSP4					AHRSSP5
AHS1QWA					AHS1QWB					AHS1QWC					AHS1QWD
AHUAO2I					AHUAO2J					AHUAO2K					AHUAO2L
AHVJM8Q					AHVJM8R					AHVJM8S					AHVJM8T
AHWSLE0					AHWSLE1					AHWSLEY					AHWSLEZ
AHX1JK6					AHX1JK7					AHX1JK8					AHX1JK9
AHZAHRE					AHZAHRF					AHZAHRG					AHZAHRH
